# Supplementary material for: Microbial Community Dynamics During Lake Ice Freezing
Source: Sci Rep. 2019 Apr 17;9:6231. doi: 10.1038/s41598-019-42609-9 (PMC6470161; doi:10.1038/s41598-019-42609-9)
Supplement: Supplementary file 2 — Dataset 1 [file 41598_2019_42609_MOESM2_ESM.xlsx]

## Sheet: PMP_Environmental_conditions
KorDSS MEASUREMENT DATA FILE EXPORT
FILE CREATED:	2018-05-10 15:25:00
DATE	TIME	SITE	GPS Latitude (¡)	GPS Longitude (¡)	Barometer (mmHg)	Cond (µS/cm)	Sp Cond (µS/cm)	Sal (psu)	nLFCond (µS/cm)	TDS (mg/L)	Temp (°F)	Temp (°C)	pH	pH (mV)	ORP (mV)	ODO (% Sat)	ODO (mg/L)	ODO (% LocalB)	Pressure (psi a)	Depth (m)	Vertical Position (m)
2015-11-02	14:27:36	GLRC PIER	47.1206	-88.5454	741.1	75.7	109	0.05	111	71	48.2	9	8.14	-64.1	143.2	98.2	11.35	100.7	0	0	-0.017
2015-11-02	14:29:30	GLRC PIER	47.1206	-88.5454	741.1	74	106.8	0.05	108.7	69	48	8.9	7.96	-54.1	155.4	98.1	11.36	100.6	0	0	-0.018
2015-11-02	14:33:00	GLRC PIER	47.1206	-88.5454	741	74	106.7	0.05	108.6	69	48.1	8.9	8.03	-58.3	201.9	99.1	11.47	101.6	-0.002	-0.001	-0.019
2015-11-02	14:33:49	GLRC PIER	47.1206	-88.5454	741.1	73.7	106.4	0.05	108.3	69	48.1	8.9	7.96	-54	209	98.9	11.44	101.4	-0.003	-0.002	-0.019
2015-11-03	12:38:14	GLRC PIER	47.1206	-88.5454	747.5	73.4	106	0.05	107.9	69	48	8.9	8.01	-56.8	232.4	97.8	11.34	99.5	0.173	0.122	0.175
2015-11-03	12:42:15	GLRC PIER	47.1206	-88.5454	747.5	73.2	106	0.05	107.9	69	47.8	8.8	8.01	-57	252.1	98.3	11.42	100	0.167	0.118	0.111
2015-11-03	12:43:19	GLRC PIER	47.1206	-88.5454	747.5	73.2	106	0.05	107.9	69	47.9	8.8	7.99	-56	253.8	98.4	11.42	100	0.161	0.113	0.245
2015-11-04	14:28:59	GLRC PIER	47.1206	-88.5454	743.2	75.4	108.1	0.05	110	70	48.5	9.2	8.05	-58.9	194.1	100.3	11.54	102.6	0.24	0.169	0.202
2015-11-04	14:31:50	GLRC PIER	47.1206	-88.5454	743.1	75.6	108.1	0.05	110	70	48.7	9.3	8.05	-59.4	230.1	100.5	11.54	102.8	0.213	0.15	0.142
2015-11-04	14:34:02	GLRC PIER	47.1206	-88.5454	743.2	76	108.4	0.05	110.3	70	48.8	9.3	8.05	-59.1	243.6	100.2	11.49	102.5	0.198	0.139	0.147
2015-11-05	12:44:08	GLRC PIER	47.1206	-88.5454	736.3	77.1	109.1	0.05	111	71	49.4	9.7	8.49	-83.4	172.9	97.5	11.09	100.6	0.037	0.026	-0.003
2015-11-05	12:47:17	GLRC PIER	47.1206	-88.5454	736.3	76.7	108.9	0.05	110.8	71	49.1	9.5	8.11	-62.3	229.3	101.8	11.62	105.1	0.049	0.034	-0.015
2015-11-05	12:48:05	GLRC PIER	47.1206	-88.5454	736.4	76.7	108.9	0.05	110.8	71	49.1	9.5	8.09	-61.2	226.5	101.9	11.64	105.2	0.084	0.059	-0.004
2015-11-06	14:27:03	GLRC PIER	47.1206	-88.5454	741.5	74.2	106.8	0.05	108.6	69	48.3	9.1	8.03	-58	206	99.2	11.46	101.7	0.12	0.084	0.092
2015-11-06	14:28:50	GLRC PIER	47.1206	-88.5453	741.4	74.2	106.8	0.05	108.6	69	48.3	9.1	8.01	-57.1	221.3	99.9	11.54	102.5	0.052	0.037	0.127
2015-11-06	14:29:47	GLRC PIER	47.1206	-88.5454	741.2	74.2	106.8	0.05	108.7	69	48.2	9	7.99	-55.6	236.4	101.5	11.73	104.1	0.033	0.023	0.054
2015-11-09	12:22:04	GLRC PIER	47.1205	-88.5454	747.2	72.6	105.4	0.05	107.3	69	47.7	8.7	8.17	-65.6	135.9	97.4	11.33	99.1	0.107	0.075	0.152
2015-11-09	12:23:40	GLRC PIER	47.1207	-88.5454	747.2	72.5	105.4	0.05	107.2	68	47.6	8.7	8.17	-65.5	180.3	99.1	11.54	100.8	0.088	0.062	0.2
2015-11-09	12:25:16	GLRC PIER	47.1206	-88.5454	747.2	72.6	105.4	0.05	107.3	69	47.6	8.7	8.12	-63	209.7	99.4	11.58	101.1	0.118	0.083	0.218
2015-11-10	12:14:45	GLRC PIER	47.1207	-88.5454	746.4	72.4	106.1	0.05	107.9	69	47.1	8.4	7.97	-54.7	153.5	98.6	11.56	100.4	0.13	0.091	0.13
2015-11-10	12:15:48	GLRC PIER	47.1207	-88.5454	746.4	72.4	106.1	0.05	107.9	69	47.1	8.4	7.95	-53.7	156.3	98.5	11.56	100.3	0.099	0.07	0.093
2015-11-10	12:16:29	GLRC PIER	47.1205	-88.5452	746.3	72.4	106.1	0.05	107.9	69	47.1	8.4	7.95	-53.7	157.7	98.5	11.55	100.3	0.102	0.072	0.111
2015-11-11	13:46:16	GLRC PIER	47.1206	-88.5455	740	72.5	106.6	0.05	108.4	69	46.9	8.3	8.14	-63.7	173	97.5	11.47	100.2	0.108	0.076	0.045
2015-11-11	13:47:42	GLRC PIER	47.1206	-88.5454	740	71.9	105.8	0.05	107.6	69	46.8	8.2	8.08	-60.7	209.8	99.1	11.67	101.7	0.062	0.044	0.031
2015-11-11	13:49:31	GLRC PIER	47.1206	-88.5454	740	71.8	105.7	0.05	107.6	69	46.8	8.2	8.02	-57.2	227.4	99.2	11.69	101.9	0.056	0.04	-0.002
2015-11-12	14:21:20	GLRC PIER	47.1206	-88.5454	729.2	72.9	106.9	0.05	108.7	69	47	8.3	8.06	-59.3	184.4	97.8	11.48	101.9	0.123	0.086	-0.127
2015-11-12	14:22:02	GLRC PIER	47.1206	-88.5453	729.3	72.9	106.9	0.05	108.8	69	47	8.3	8.01	-56.7	183	98	11.51	102.2	0.117	0.082	-0.079
2015-11-12	14:22:51	GLRC PIER	47.1206	-88.5454	729.2	72.9	106.9	0.05	108.8	69	47	8.3	7.99	-55.9	182.1	98	11.51	102.2	0.117	0.082	-0.104
2015-11-13	14:17:55	GLRC PIER	47.1206	-88.5454	743.3	72.1	107.7	0.05	109.5	70	45.8	7.7	8.07	-60	179.1	97.6	11.64	99.8	0.073	0.051	0.064
2015-11-13	14:18:38	GLRC PIER	47.1206	-88.5454	743.3	72.1	107.7	0.05	109.6	70	45.8	7.7	7.99	-55.8	177.9	97.8	11.67	100	0.104	0.073	0.149
2015-11-13	14:19:16	GLRC PIER	47.1206	-88.5454	743.4	72.1	107.8	0.05	109.6	70	45.8	7.7	7.98	-55.2	177.1	97.8	11.67	100	0.165	0.116	0.119
2015-11-16	13:05:02	GLRC PIER	47.1208	-88.5454	747.1	72	108.9	0.05	110.8	71	45.1	7.3	8	-56	131.8	96.5	11.63	98.1	0.06	0.042	0.105
2015-11-16	13:06:29	GLRC PIER	47.1206	-88.5454	747.1	72	108.9	0.05	110.8	71	45.1	7.3	8	-56.1	180.3	98.7	11.9	100.4	0.052	0.036	0.128
2015-11-16	13:07:43	GLRC PIER	47.1206	-88.5454	747.2	72	108.9	0.05	110.7	71	45	7.2	7.95	-53.2	201.8	98.8	11.91	100.4	0.046	0.032	0.095
2015-11-17	14:20:36	GLRC PIER	47.1206	-88.5454	741.8	74	108.4	0.05	110.3	70	47.1	8.4	NM	NM	NM	98.4	11.54	100.9	0.023	0.016	0.096
2015-11-17	14:21:23	GLRC PIER	47.1206	-88.5454	741.8	74.1	110.3	0.05	112.2	72	46.1	7.8	NM	NM	NM	99	11.77	101.4	0.183	0.129	0.122
2015-11-17	14:21:56	GLRC PIER	47.1206	-88.5454	741.8	74.1	110.3	0.05	112.2	72	46.1	7.8	NM	NM	NM	99.1	11.78	101.5	0.191	0.134	0.118
2015-11-18	14:45:15	GLRC PIER	47.1205	-88.5453	725.9	74.8	110.1	0.05	112.1	72	46.7	8.2	NM	NM	NM	98.8	11.64	103.4	0.056	0.039	-0.198
2015-11-18	14:46:17	GLRC PIER	47.1206	-88.5453	725.9	74.8	110.1	0.05	112	72	46.8	8.2	NM	NM	NM	98.6	11.61	103.3	0.058	0.041	-0.139
2015-11-18	14:47:31	GLRC PIER	47.1206	-88.5454	725.9	75	110.2	0.05	112.1	72	46.8	8.2	NM	NM	NM	97.1	11.42	101.6	0.032	0.022	-0.147
2015-11-19	13:27:30	GLRC PIER	47.1206	-88.5454	732.2	73.4	109.9	0.05	111.8	71	45.7	7.6	NM	NM	NM	103.6	12.38	107.6	0.024	0.017	0.026
2015-11-19	13:28:03	GLRC PIER	47.1206	-88.5454	732.2	73.8	110	0.05	111.9	72	46	7.8	NM	NM	NM	98.9	11.78	102.7	0.168	0.118	-0.033
2015-11-19	13:29:07	GLRC PIER	47.1206	-88.5454	732.2	74	110.3	0.05	112.2	72	46	7.8	NM	NM	NM	98.1	11.67	101.8	0.198	0.139	0.005
2015-11-20	12:34:32	GLRC PIER	47.1205	-88.5454	745.6	74.7	114.6	0.05	116.5	74	44.2	6.8	8.14	-63.5	94	99.3	12.12	101.3	0.112	0.079	0.141
2015-11-20	12:35:08	GLRC PIER	47.1206	-88.5454	745.4	74.8	114.6	0.05	116.5	74	44.3	6.8	8.06	-59	95.3	97.5	11.89	99.4	0.068	0.048	0.097
2015-11-20	12:35:57	GLRC PIER	47.1206	-88.5454	745.6	74.9	114.8	0.05	116.7	75	44.2	6.8	8.01	-56.6	98.8	97.4	11.88	99.3	0.068	0.047	0.132
2015-11-23	13:10:14	GLRC PIER	47.1206	-88.5454	742.9	68.1	109.1	0.05	110.8	71	41.5	5.3	8.2	-66.5	144.8	96.9	12.28	99.2	0.092	0.065	0.175
2015-11-23	13:10:59	GLRC PIER	47.1206	-88.5454	743	66.6	107.5	0.05	109.1	70	41.2	5.1	8.08	-60.2	148	98.1	12.5	100.4	0.282	0.199	0.219
2015-11-23	13:11:37	GLRC PIER	47.1206	-88.5454	742.9	66.4	107.2	0.05	108.7	70	41.2	5.1	8.03	-57.3	149.7	98.3	12.52	100.6	0.313	0.22	0.233
2015-11-24	13:02:09	GLRC PIER	47.1206	-88.5454	753.2	64.5	105	0.05	106.5	68	40.6	4.8	NM	NM	NM	97.3	12.49	98.2	0.062	0.043	0.191
2015-11-24	13:03:58	GLRC PIER	47.1206	-88.5454	753.2	64.2	105.6	0.05	107	69	40.1	4.5	98.5	12.75	99.4	0.058	0.04	0.177	7.69	-38.7	240.4
2015-11-24	13:06:18	GLRC PIER	47.1206	-88.5453	753.3	64	105.3	0.05	106.8	68	40	4.4	98.8	12.8	99.7	0.127	0.09	0.243	7.79	-44.3	255.7
2015-11-25	11:42:45	GLRC PIER	47.1206	-88.5454	744.7	64.9	106.1	0.05	107.7	69	40.4	4.7	7.74	-51.2	144.5	93.7	12.07	95.6	0.056	0.039	0.084
2015-11-25	11:44:03	GLRC PIER	47.1206	-88.5454	744.7	64.8	106.3	0.05	107.8	69	40.2	4.6	7.73	-50.6	170.7	95.7	12.35	97.7	0.021	0.015	0.06
2015-11-25	11:45:13	GLRC PIER	47.1206	-88.5454	744.6	64.7	106.3	0.05	107.8	69	40.1	4.5	7.7	-48.9	186.4	96.1	12.42	98	0.022	0.016	0.089
2015-11-26	11:44:21	GLRC PIER	47.1206	-88.5454	752	66.8	108.6	0.05	110.2	71	40.7	4.8	8.29	-81.2	195.5	89.9	11.52	90.9	0.175	0.123	0.278
2015-11-26	11:46:04	GLRC PIER	47.1206	-88.5454	752	65.6	108.2	0.05	109.6	70	39.9	4.4	8.04	-67.6	206.2	95.3	12.36	96.4	0.265	0.187	0.321
2015-11-26	11:47:30	GLRC PIER	47.1206	-88.5454	752	64.9	107	0.05	108.5	70	39.9	4.4	7.97	-63.4	221.2	96.6	12.54	97.6	0.174	0.122	0.343
2015-11-27	13:53:24	GLRC PIER	47.1206	-88.5454	760.1	65.4	108.1	0.05	109.6	70	39.7	4.3	7.97	-63.6	126.6	92.7	12.05	92.7	0.086	0.061	0.379
2015-11-27	13:54:52	GLRC PIER	47.1206	-88.5454	760.1	64.3	107.3	0.05	108.7	70	39.2	4	7.85	-57	160.6	97.4	12.76	97.4	0.14	0.098	0.448
2015-11-27	13:56:08	GLRC PIER	47.1206	-88.5454	760.1	64.1	107.2	0.05	108.6	70	39.2	4	7.83	-55.8	183	98.7	12.95	98.7	0.084	0.059	0.407
2015-11-30	11:10:46	GLRC PIER	47.1206	-88.5455	752.8	64.1	109.3	0.05	110.6	71	38	3.3	7.85	-56.8	120.3	92.3	12.31	93.2	0.073	0.051	0.219
2015-11-30	11:12:08	GLRC PIER	47.1206	-88.5454	752.7	64.1	109.3	0.05	110.6	71	38	3.3	7.77	-52.5	134.3	93.9	12.53	94.9	0.038	0.027	0.188
2015-11-30	11:13:38	GLRC PIER	47.1206	-88.5454	752.8	64	109.3	0.05	110.6	71	38	3.3	7.77	-52.5	152	93.9	12.53	94.8	0.087	0.061	0.198
2015-12-01	13:12:08	GLRC PIER	47.1206	-88.5454	739.5	65.1	110.7	0.05	112	72	38.2	3.4	7.7	-48.7	133.6	93.8	12.47	96.4	0.387	0.272	0.253
2015-12-01	13:12:38	GLRC PIER	47.1206	-88.5453	739.5	65.2	110.8	0.05	112.1	72	38.2	3.4	7.7	-49.1	134.9	94	12.49	96.6	0.402	0.282	0.268
2015-12-01	13:13:12	GLRC PIER	47.1206	-88.5453	739.6	65.1	110.6	0.05	112	72	38.2	3.4	7.72	-49.8	136.2	94.2	12.52	96.8	0.42	0.295	0.28
2015-12-02	14:43:59	GLRC PIER	47.1206	-88.5454	739.9	65.5	111.5	0.05	112.8	72	38.2	3.4	8.17	-74	117.8	94.1	12.52	96.7	0.154	0.108	0.052
2015-12-02	14:45:29	GLRC PIER	47.1215	-88.5471	739.9	65.1	110.9	0.05	112.2	72	38.1	3.4	8.05	-67.5	148.7	95.5	12.72	98.1	0.081	0.057	0.084
2015-12-02	14:47:15	GLRC PIER	47.1209	-88.5453	740	65.1	110.9	0.05	112.2	72	38.1	3.4	7.92	-60.9	174	95.1	12.68	97.7	0.176	0.124	0.143
2015-12-03	13:23:02	GLRC PIER	47.1206	-88.5454	747.5	67.4	114.7	0.05	116.1	75	38.2	3.4	8.07	-68.8	133.1	91.2	12.13	92.7	0.241	0.17	0.256
2015-12-03	13:24:04	GLRC PIER	47.1206	-88.5454	747.5	65.8	112.2	0.05	113.6	73	38	3.3	7.92	-60.9	138	92.8	12.38	94.3	0.045	0.032	0.192
2015-12-03	13:24:59	GLRC PIER	47.1206	-88.5454	747.5	65.8	112.2	0.05	113.6	73	38	3.3	7.9	-59.7	140.9	93.3	12.43	94.8	0.36	0.253	0.232
2015-12-04	13:55:18	GLRC PIER	47.1206	-88.5454	753	66.5	113.6	0.05	115	74	37.9	3.3	7.41	-33.4	183.9	93	12.42	93.9	0.19	0.134	0.277
2015-12-04	13:56:52	GLRC PIER	47.1206	-88.5454	753	64.8	111.3	0.05	112.6	72	37.7	3.2	7.43	-34.5	196.3	95.9	12.85	96.7	0.088	0.062	0.261
2015-12-04	13:58:26	GLRC PIER	47.1206	-88.5454	753	64.7	111.1	0.05	112.4	72	37.7	3.2	7.44	-35	223.5	95.7	12.83	96.6	0.132	0.093	0.257
2015-12-07	14:06:17	GLRC PIER	47.1207	-88.5454	746	62.6	107.2	0.05	108.5	70	37.8	3.2	7.77	-56.5	164.9	94.4	12.63	96.2	0.111	0.078	0.131
2015-12-07	14:07:32	GLRC PIER	47.1206	-88.5454	746.1	62.6	107.2	0.05	108.4	70	37.8	3.2	7.72	-53.8	181.3	96.1	12.86	97.9	0.106	0.075	0.131
2015-12-07	14:08:52	GLRC PIER	47.1206	-88.5454	746.2	62.5	107.2	0.05	108.4	70	37.7	3.2	7.7	-52.7	192.5	96.5	12.91	98.2	0.085	0.06	0.118
2015-12-07	14:08:56	GLRC PIER	47.1206	-88.5454	746.2	62.5	107.2	0.05	108.4	70	37.7	3.2	7.69	-52.3	192.6	96.3	12.9	98.1	0.094	0.066	0.101
2015-12-08	11:30:19	GLRC PIER	47.1205	-88.5455	739.4	62.7	107.8	0.05	109	70	37.6	3.1	7.53	-43.6	146.4	94.7	12.72	97.4	0.21	0.148	-0.006
2015-12-08	11:30:54	GLRC PIER	47.1205	-88.5455	739.4	62	106.7	0.05	107.9	69	37.5	3.1	7.52	-43.4	148.5	95.1	12.78	97.8	0.075	0.053	0.098
2015-12-08	11:31:26	GLRC PIER	47.1206	-88.5455	739.4	62.2	107	0.05	108.2	70	37.5	3.1	7.54	-44.3	150.2	95.5	12.83	98.1	0.17	0.119	0.085
2015-12-08	11:31:56	GLRC PIER	47.1206	-88.5454	739.4	62.4	107.5	0.05	108.7	70	37.5	3.1	7.56	-45.3	151.2	95.5	12.83	98.1	0.198	0.139	0.123
2015-12-09	13:29:32	GLRC PIER	47.1206	-88.5454	734.6	64.7	110.1	0.05	111.4	72	38.1	3.4	7.92	-64.7	136.2	94.6	12.59	97.8	0.23	0.161	0.046
2015-12-09	13:30:42	GLRC PIER	47.1207	-88.5456	734.8	64.5	109.8	0.05	111.1	71	38.1	3.4	7.85	-61.3	150.5	95.3	12.68	98.5	0.064	0.045	0.032
2015-12-09	13:31:48	GLRC PIER	47.1206	-88.5455	734.8	64.4	109.8	0.05	111.1	71	38	3.3	7.8	-58.5	162.2	95.9	12.78	99.2	0.066	0.046	0.014
2015-12-10	13:42:55	GLRC PIER	47.1206	-88.5454	726.4	64.6	108.5	0.05	109.9	71	38.9	3.8	7.73	-54.9	160.5	93.9	12.36	98.3	0.452	0.318	0.103
2015-12-10	13:43:46	GLRC PIER	47.1206	-88.5454	726.4	64.2	108.5	0.05	109.9	71	38.5	3.6	7.65	-50.2	164.4	95	12.58	99.4	0.749	0.527	0.313
2015-12-10	13:44:29	GLRC PIER	47.1206	-88.5454	726.4	64.1	108.6	0.05	110	71	38.4	3.6	7.63	-49	166.6	95.6	12.68	100	0.756	0.532	0.314
2015-12-11	13:49:08	GLRC PIER	47.1206	-88.5454	740.4	64.5	108.8	0.05	110.2	71	38.7	3.7	7.58	-46.7	153.8	95.8	12.65	98.3	0.186	0.13	0.117
2015-12-11	13:50:48	GLRC PIER	47.1206	-88.5454	740.5	64.2	108.4	0.05	109.7	70	38.6	3.7	7.6	-47.6	175.2	96.7	12.78	99.2	0.197	0.138	0.134
2015-12-11	13:52:12	GLRC PIER	47.1206	-88.5454	740.5	64.1	108.1	0.05	109.5	70	38.6	3.7	7.6	-47.4	193.5	97	12.82	99.5	0.067	0.047	0.083
2015-12-14	14:24:46	GLRC PIER	47.1211	-88.5454	729	65.6	112.6	0.05	113.9	73	37.7	3.2	7.82	-59.6	176.5	91.5	12.27	95.4	0.081	0.057	-0.142
2015-12-14	14:26:01	GLRC PIER	47.1206	-88.5454	729.1	65.3	112.2	0.05	113.5	73	37.6	3.1	7.76	-56.3	186.9	94.3	12.65	98.3	0.073	0.051	-0.121
2015-12-14	14:27:08	GLRC PIER	47.1206	-88.5454	729.1	65.3	112.2	0.05	113.5	73	37.6	3.1	7.75	-55.7	201.2	95.3	12.78	99.3	0.037	0.026	-0.137
2015-12-15	14:23:23	GLRC PIER	47.1206	-88.5454	745.7	65.6	112.9	0.05	114.2	73	37.5	3.1	7.61	-48.3	189	94.8	12.72	96.6	0.118	0.083	0.093
2015-12-15	14:26:16	GLRC PIER	47.1206	-88.5453	745.8	65.6	113	0.05	114.3	73	37.5	3.1	7.62	-48.4	191.9	95.6	12.85	97.4	0.171	0.12	0.11
2015-12-15	14:28:42	GLRC PIER	47.1206	-88.5454	745.8	65.6	113	0.05	114.3	73	37.5	3.1	7.61	-48.3	193.6	95.8	12.88	97.7	0.189	0.133	0.146
2015-12-16	13:30:57	GLRC PIER	47.1207	-88.5455	731.5	67.2	116.3	0.05	117.6	76	37.2	2.9	NM	NM	NM	95.8	12.92	99.5	0.467	0.328	0.182
2015-12-16	13:32:40	GLRC PIER	47.1205	-88.5454	731.6	67.2	116.4	0.05	117.7	76	37.2	2.9	NM	NM	NM	96.3	12.99	100	0.188	0.132	-0.03
2015-12-16	13:34:23	GLRC PIER	47.1206	-88.5454	731.6	67.3	116.6	0.05	117.8	76	37.2	2.9	NM	NM	NM	96.5	13.02	100.2	0.259	0.182	0.025
2015-12-17	12:24:14	GLRC PIER	47.1206	-88.5454	735.6	68.1	118.3	0.06	119.6	77	37	2.8	7.65	-50.2	150.8	95.2	12.89	98.4	0.18	0.126	0.055
2015-12-17	12:25:53	GLRC PIER	47.1206	-88.5454	735.7	68.1	118.3	0.06	119.6	77	37	2.8	7.68	-51.9	152.5	95.7	12.96	98.9	0.29	0.204	0.093
2015-12-17	12:27:34	GLRC PIER	47.1206	-88.5454	735.7	68.1	118.4	0.06	119.6	77	37	2.8	7.71	-53.3	154.2	95.9	12.99	99.1	0.293	0.206	0.046
2015-12-18	13:31:49	GLRC PIER	47.1206	-88.5454	739	65.8	116.5	0.05	117.6	76	36	2.2	7.66	-50.8	106.2	94.6	13.01	97.3	0.255	0.179	0.152
2015-12-18	13:33:36	GLRC PIER	47.1206	-88.5454	739.1	65.9	116.7	0.05	117.8	76	36	2.2	7.71	-53.1	117	95	13.06	97.7	0.437	0.307	0.304
2015-12-18	13:35:18	GLRC PIER	47.1206	-88.5454	739.2	65.9	116.7	0.05	117.8	76	35.9	2.2	7.72	-53.9	123.5	95.1	13.08	97.8	0.422	0.296	0.158
2015-12-21	12:28:54	GLRC PIER	47.1206	-88.5453	742.6	57.8	106	0.05	106.7	69	34.1	1.2	6.58	7.1	259	94.9	13.42	97.1	0.277	0.195	0.272
2015-12-21	12:30:26	GLRC PIER	47.1206	-88.5453	742.7	57.8	106	0.05	106.7	69	34.1	1.2	6.74	-1.5	255.9	94.5	13.37	96.7	0.351	0.247	0.267
2015-12-21	12:32:19	GLRC PIER	47.1206	-88.5453	742.7	57.8	106	0.05	106.7	69	34.1	1.2	6.89	-9.2	253.6	94.6	13.38	96.8	0.377	0.265	0.145
2015-12-21	12:33:35	GLRC PIER	47.1207	-88.5453	742.6	57.8	106	0.05	106.7	69	34.1	1.2	6.98	-14	251.8	94.7	13.39	96.9	0.2	0.14	0.2
2015-12-22	12:13:48	GLRC PIER	47.1206	-88.5454	740.7	57.9	106.7	0.05	107.4	69	33.9	1.1	NM	NM	NM	94.7	13.43	97.2	0.13	0.091	0.082
2015-12-22	12:17:12	GLRC PIER	47.1206	-88.5455	740.7	58	106.8	0.05	107.5	69	33.9	1.1	NM	NM	NM	94.4	13.4	96.9	0.135	0.095	0.083
2015-12-22	12:19:07	GLRC PIER	47.1206	-88.5455	740.8	57.8	106.5	0.05	107.2	69	33.9	1.1	NM	NM	NM	94.8	13.46	97.3	0.135	0.095	0.067
2015-12-22	12:20:21	GLRC PIER	47.1206	-88.5455	740.7	57.8	106.5	0.05	107.2	69	33.9	1.1	NM	NM	NM	95.4	13.54	97.8	0.134	0.094	0.112
2015-12-23	10:16:14	GLRC PIER	47.1206	-88.5454	733.4	62.3	112	0.05	112.9	73	35.2	1.8	8.18	-78.6	108	91.1	12.68	94.4	0.219	0.154	0.047
2015-12-23	10:17:40	GLRC PIER	47.1206	-88.5453	733.4	60.4	109.7	0.05	110.5	71	34.7	1.5	8.08	-73.1	119.6	93.1	13.06	96.5	0.261	0.183	0.078
2015-12-23	10:18:59	GLRC PIER	47.1206	-88.5454	733.4	60.2	109.6	0.05	110.4	71	34.5	1.4	8	-68.9	128.8	93.9	13.21	97.3	0.127	0.089	0.015
2016-01-04	15:24:12	GLRC PIER	47.1206	-88.5454	757.2	57	107.6	0.05	108.1	70	32.7	0.4	7.69	-51.8	134.4	93.9	13.57	94.2	0.292	0.205	0.403
2016-01-04	15:26:16	GLRC PIER	47.1206	-88.5453	757.2	56.8	107.2	0.05	107.6	70	32.7	0.4	7.67	-51.2	138.6	94.1	13.59	94.4	0.343	0.241	0.433
2016-01-05	14:09:21	GLRC PIER	47.1207	-88.5454	748.1	58	109.5	0.05	109.9	71	32.6	0.3	7.28	-29.9	156.5	94.7	13.7	96.2	0.386	0.271	0.291
2016-01-05	14:11:18	GLRC PIER	47.1206	-88.5454	748.1	57.9	109.4	0.05	109.9	71	32.6	0.3	7.34	-33.4	156.1	94.2	13.64	95.7	0.276	0.194	0.377
2016-01-05	14:13:12	GLRC PIER	47.1206	-88.5454	748.1	57.8	109.3	0.05	109.8	71	32.6	0.3	7.37	-35.1	157.3	94.4	13.67	95.9	0.332	0.233	0.278
2016-01-06	14:16:31	GLRC PIER	47.1206	-88.5453	748.1	57.1	108.1	0.05	108.5	70	32.6	0.3	7.48	-41.1	144.5	95.2	13.79	96.8	0.27	0.19	0.271
2016-01-06	14:18:09	GLRC PIER	47.1206	-88.5453	748.2	57.3	108.2	0.05	108.6	70	32.6	0.3	7.53	-43.3	144.2	94.8	13.72	96.3	0.342	0.241	0.296
2016-01-06	14:20:02	GLRC PIER	47.1206	-88.5454	748.1	57.1	108.1	0.05	108.5	70	32.5	0.3	7.53	-43.7	146.3	95.1	13.78	96.6	0.402	0.283	0.34
2016-01-07	15:34:19	GLRC PIER	47.1206	-88.5454	745.6	57.1	107.7	0.05	108.1	70	32.8	0.4	7.56	-45.1	143	94.8	13.69	96.6	0.096	0.068	0.188
2016-01-07	15:35:37	GLRC PIER	47.1206	-88.5454	745.7	56.7	107.2	0.05	107.6	70	32.6	0.3	7.54	-43.8	147.6	95.3	13.79	97.1	0.076	0.053	0.137
2016-01-07	15:36:44	GLRC PIER	47.1206	-88.5454	745.6	56.6	107.2	0.05	107.6	70	32.6	0.3	7.48	-41	153.6	95.7	13.87	97.6	0.066	0.047	0.159
2016-01-08	15:17:19	GLRC PIER	47.1206	-88.5454	739.3	56.7	107	0.05	107.4	70	32.7	0.4	8.06	-71.7	112.5	94.3	13.62	96.9	0.755	0.531	0.483
2016-01-08	15:18:54	GLRC PIER	47.1206	-88.5454	739.2	56.5	106.9	0.05	107.3	69	32.6	0.3	7.98	-67.2	118.9	94.6	13.7	97.3	0.996	0.7	0.631
2016-01-08	15:20:57	GLRC PIER	47.1206	-88.5454	739.2	56.6	106.9	0.05	107.4	69	32.6	0.3	7.91	-63.6	124.4	95	13.75	97.6	1.053	0.741	0.672
2016-01-11	14:10:34	GLRC PIER	47.1206	-88.5454	741.5	57.9	109.6	0.05	110.1	71	32.5	0.3	8.1	-73.6	131.6	94.5	13.69	96.8	0.719	0.506	0.497
2016-01-11	14:13:13	GLRC PIER	47.1206	-88.5454	741.5	57.9	109.6	0.05	110	71	32.5	0.3	8.04	-70.7	135.4	94.5	13.69	96.8	0.837	0.588	0.588
2016-01-11	14:13:23	GLRC PIER	47.1206	-88.5454	741.5	57.9	109.6	0.05	110	71	32.5	0.3	8.04	-70.5	135.6	94.5	13.69	96.8	0.836	0.588	0.601
2016-01-12	13:15:04	GLRC PIER	47.1206	-88.5454	744	60.2	111.9	0.05	112.6	73	33.4	0.8	8.03	-70.1	82	93.1	13.31	95.1	0.903	0.635	0.663
2016-01-12	13:16:45	GLRC PIER	47.1206	-88.5454	744	59.9	112.6	0.05	113.2	73	32.9	0.5	8	-68.5	96.2	93.7	13.5	95.7	0.952	0.669	0.701
2016-01-12	13:18:10	GLRC PIER	47.1206	-88.5454	743.9	59.7	112.5	0.05	113	73	32.8	0.4	7.97	-66.8	103.1	94.1	13.59	96.1	1.036	0.729	0.766
2016-01-13	13:09:53	GLRC PIER	47.1206	-88.5454	740	57.8	109	0.05	109.5	71	32.7	0.4	7.89	-62.8	142	93.3	13.49	95.8	0.969	0.681	0.64
2016-01-13	13:11:58	GLRC PIER	47.1206	-88.5454	739.9	57.6	108.8	0.05	109.2	71	32.7	0.4	7.86	-61.1	144.4	93.6	13.54	96.1	0.954	0.671	0.62
2016-01-13	13:12:52	GLRC PIER	47.1206	-88.5454	739.9	57.5	108.7	0.05	109.1	71	32.7	0.4	7.84	-59.9	145.6	93.7	13.55	96.2	0.893	0.628	0.573
2016-01-14	12:32:33	GLRC PIER	47.1205	-88.5454	738.9	56.5	107.1	0.05	107.5	70	32.5	0.3	7.14	-22.6	187	93.1	13.5	95.7	0.4	0.282	0.247
2016-01-14	12:35:39	GLRC PIER	47.1206	-88.5454	738.7	56.4	107.5	0.05	107.9	70	32.2	0.1	7.26	-29.1	182.9	93.3	13.6	96	0.377	0.265	0.218
2016-01-14	12:37:17	GLRC PIER	47.1206	-88.5454	738.7	56.5	107	0.05	107.4	70	32.5	0.3	7.3	-31.1	181.9	93.2	13.52	95.9	0.354	0.249	0.201
2016-01-14	12:39:32	GLRC PIER	47.1206	-88.5455	738.7	56.5	107	0.05	107.4	70	32.5	0.3	7.35	-33.9	181.1	93.3	13.54	96	0.39	0.274	0.217
2016-01-14	12:40:16	GLRC PIER	47.1206	-88.5454	738.7	56.5	107	0.05	107.4	70	32.5	0.3	7.37	-34.9	180.5	93.3	13.54	96	0.35	0.246	0.216
2016-01-14	12:40:59	GLRC PIER	47.1206	-88.5454	738.8	56.5	107.1	0.05	107.5	70	32.5	0.3	7.38	-35.7	180.3	93.4	13.54	96.1	0.392	0.276	0.263
2016-01-14	12:41:40	GLRC PIER	47.1206	-88.5453	738.8	56.5	107.1	0.05	107.5	70	32.5	0.3	7.4	-36.5	180.1	93.4	13.54	96.1	0.47	0.33	0.305
2016-01-14	12:42:20	GLRC PIER	47.1206	-88.5454	738.8	56.5	107.1	0.05	107.5	70	32.5	0.3	7.41	-37.2	179.8	93.4	13.55	96.1	0.435	0.306	0.329
2016-01-14	12:42:58	GLRC PIER	47.1206	-88.5454	738.8	56.5	107.1	0.05	107.5	70	32.5	0.3	7.42	-37.8	179.5	93.4	13.55	96.1	0.437	0.307	0.26
2016-01-15	12:33:34	GLRC PIER	47.1206	-88.5454	735.5	57.2	108	0.05	108.5	70	32.7	0.4	7.53	-43.6	172.7	92.6	13.39	95.7	2.387	1.678	1.603
2016-01-15	12:35:04	GLRC PIER	47.1206	-88.5454	735.5	57.2	107.7	0.05	108.2	70	32.8	0.4	7.56	-45.1	172.8	92.8	13.39	95.8	2.488	1.749	1.661
2016-01-15	12:36:46	GLRC PIER	47.1206	-88.5454	735.5	56.9	107.9	0.05	108.3	70	32.5	0.3	7.58	-46.1	173.2	93	13.49	96.1	2.516	1.77	1.677
2016-01-18	14:51:08	GLRC PIER	47.1206	-88.5454	747.8	57.7	109.3	0.05	109.7	71	32.5	0.3	8.09	-73	101.9	91.4	13.25	92.8	0.774	0.544	0.591
2016-01-18	14:53:14	GLRC PIER	47.1206	-88.5454	747.8	58	109.8	0.05	110.2	71	32.5	0.3	7.93	-64.9	109.8	92.5	13.4	94	0.797	0.56	0.632
2016-01-18	14:55:02	GLRC PIER	47.1206	-88.5454	747.8	57.6	109.5	0.05	109.9	71	32.3	0.2	7.88	-62.2	114.2	93	13.52	94.5	0.743	0.523	0.587
2016-01-19	12:52:31	GLRC PIER	47.1206	-88.5454	755.6	22.9	44	0.02	44.1	29	31.9	-0.1	7.21	-26.7	202.9	101.1	14.8	101.7	0.03	0.021	0.245
2016-01-19	12:54:35	GLRC PIER	47.1206	-88.5454	755.6	8	15.5	0.01	15.5	10	31.7	-0.2	6.97	-13.4	260.1	121.4	17.83	122.1	0.014	0.01	0.358
2016-01-19	12:55:15	GLRC PIER	47.1207	-88.5454	755.6	7.8	15	0.01	15.1	10	31.9	-0.1	7.07	-19.2	232.5	118.1	17.29	118.8	0.043	0.03	0.558
2016-01-20	12:24:30	GLRC PIER	47.1204	-88.5454	750.2	58	110	0.05	110.4	71	32.5	0.3	7.86	-61.2	135	92.2	13.38	93.4	1.037	0.729	0.845
2016-01-20	12:26:20	GLRC PIER	47.1206	-88.5455	750.3	57	108.6	0.05	109	71	32.2	0.1	7.77	-56.1	138.3	94	13.69	95.3	1.02	0.717	0.88
2016-01-20	12:27:18	GLRC PIER	47.1206	-88.5454	750.3	56.9	108.4	0.05	108.8	70	32.2	0.1	7.76	-55.8	139.3	94.1	13.7	95.3	1.07	0.753	0.875
2016-01-21	12:21:04	GLRC PIER	47.1206	-88.5455	752.4	59.8	110.2	0.05	110.9	72	33.9	1.1	6.27	23.5	215.9	92.9	13.17	93.8	0.565	0.398	0.54
2016-01-21	12:22:54	GLRC PIER	47.1206	-88.5455	752.5	59.1	110	0.05	110.6	71	33.4	0.8	6.44	14.8	214	93.6	13.38	94.5	0.645	0.454	0.592
2016-01-21	12:24:17	GLRC PIER	47.1206	-88.5455	752.5	58.8	110.1	0.05	110.7	72	33.1	0.6	6.52	10.5	213.7	94.7	13.61	95.6	0.645	0.454	0.592
2016-01-22	13:54:34	GLRC PIER	47.1206	-88.5454	756.2	56.3	107.5	0.05	107.9	70	32.1	0.1	7.51	-42.5	156.9	95.8	13.97	96.2	1.701	1.196	1.37
2016-01-22	13:57:11	GLRC PIER	47.1206	-88.5454	756.1	56.5	107.9	0.05	108.2	70	32.1	0.1	7.5	-41.9	162	95.9	13.99	96.4	1.868	1.314	1.506
2016-01-22	13:58:14	GLRC PIER	47.1205	-88.5459	756	56.5	107.9	0.05	108.3	70	32.1	0.1	7.5	-42	162.5	95.9	14	96.4	1.769	1.244	1.438
2016-01-25	12:44:53	GLRC PIER	47.1206	-88.5454	740.8	56.7	108.6	0.05	108.9	71	32	0	7.84	-59.8	165.8	95.6	13.98	98.1	2.362	1.661	1.638
2016-01-25	12:46:52	GLRC PIER	47.1206	-88.5454	740.7	56.7	108.6	0.05	108.9	71	32	0	7.81	-58.5	166.2	95.7	14	98.2	2.559	1.799	1.807
2016-01-25	12:48:09	GLRC PIER	47.1206	-88.5454	740.7	56.7	108.4	0.05	108.8	70	32	0	7.79	-57.5	166.9	95.8	14	98.2	2.733	1.922	1.916
2016-01-26	13:22:27	GLRC PIER	47.121	-88.5411	744.4	56.6	107.7	0.05	108.1	70	32.3	0.2	7.88	-62	162.9	95.8	13.95	97.8	1.878	1.321	1.353
2016-01-26	13:25:25	GLRC PIER	47.1207	-88.5419	744.5	56.5	107.7	0.05	108.1	70	32.2	0.1	7.85	-60.5	165.8	95.8	13.95	97.8	1.891	1.33	1.362
2016-01-26	13:26:17	GLRC PIER	47.1207	-88.5418	744.6	56.5	107.7	0.05	108.1	70	32.2	0.1	7.85	-60.2	166.5	95.9	13.98	97.9	1.911	1.344	1.388
2016-01-27	10:36:20	GLRC PIER	47.1214	-88.5435	743.2	57.5	107.7	0.05	108.3	70	33	0.6	7.84	-59.8	152.6	95.6	13.76	97.8	1.234	0.868	0.862
2016-01-27	10:38:37	GLRC PIER	47.1206	-88.5454	743.2	56.3	107.4	0.05	107.8	70	32.2	0.1	7.78	-56.8	155.2	95.7	13.94	97.8	1.202	0.846	0.857
2016-01-27	10:40:17	GLRC PIER	47.1206	-88.5454	743.3	56.1	107.2	0.05	107.5	70	32.1	0.1	7.75	-55.1	156.7	95.8	13.99	98	0.843	0.593	0.63
2016-01-28	13:38:23	GLRC PIER	47.1206	-88.5454	738.9	57.3	109	0.05	109.4	71	32.3	0.2	8.1	-73.6	159.3	95.3	13.87	98	0.355	0.25	0.214
2016-01-28	13:40:12	GLRC PIER	47.1206	-88.5454	739	57.3	109.1	0.05	109.5	71	32.2	0.1	8.08	-72.5	159.9	95.4	13.89	98.1	0.359	0.252	0.212
2016-01-28	13:41:48	GLRC PIER	47.1206	-88.5454	739	57.3	109.2	0.05	109.6	71	32.2	0.1	8.06	-71.5	160.4	95.5	13.92	98.2	0.384	0.27	0.228
2016-01-29	14:20:13	GLRC PIER	47.1206	-88.5454	740.3	56.7	108.2	0.05	108.6	70	32.1	0.1	6.64	3.7	222.3	94.8	13.83	97.4	1.733	1.218	1.192
2016-01-29	14:23:00	GLRC PIER	47.1206	-88.5452	740.6	56.9	108.8	0.05	109.1	71	32.1	0.1	6.75	-1.9	225.7	95.2	13.89	97.7	2.107	1.482	1.473
2016-01-29	14:28:40	GLRC PIER	47.1206	-88.5453	740.5	57	108.9	0.05	109.2	71	32.1	0.1	6.93	-11.7	226.2	95.4	13.91	97.9	2.131	1.498	1.477
2016-02-01	14:42:34	GLRC PIER	47.1206	-88.5454	745.6	60.7	113.6	0.05	114.2	74	33.2	0.7	NM	NM	NM	94.2	13.53	96	0.435	0.306	0.358
2016-02-01	14:44:02	GLRC PIER	47.1206	-88.5454	745.6	60.4	112.3	0.05	112.9	73	33.4	0.8	NM	NM	NM	94.3	13.48	96.2	0.59	0.415	0.458
2016-02-01	14:45:52	GLRC PIER	47.1206	-88.5454	745.6	59.7	112.3	0.05	112.9	73	32.9	0.5	NM	NM	NM	94.8	13.67	96.6	0.678	0.477	0.525
2016-02-02	15:50:52	GLRC PIER	47.1206	-88.5454	747.5	58.7	111.8	0.05	112.2	73	32.3	0.2	7.99	-68.1	130.2	94.7	13.79	96.3	1.255	0.883	0.963
2016-02-02	15:52:34	GLRC PIER	47.1206	-88.5454	747.4	58.4	111.4	0.05	111.8	72	32.2	0.1	7.92	-64.3	132.4	95.1	13.87	96.7	1.273	0.895	0.962
2016-02-02	15:54:40	GLRC PIER	47.1206	-88.5454	747.5	58.3	111.3	0.05	111.7	72	32.1	0.1	7.89	-62.5	132.4	95.3	13.9	96.9	1.265	0.89	0.957
2016-02-03	12:30:13	GLRC PIER	47.1206	-88.5454	738	58.6	111.8	0.05	112.1	73	32.1	0.1	NM	NM	NM	94.9	13.84	97.7	2.784	1.958	1.89
2016-02-03	13:15:40	GLRC PIER	47.1206	-88.5454	738.2	58.9	112.6	0.05	113	73	32.1	0.1	NM	NM	NM	95.3	13.91	98.2	0.182	0.128	0.077
2016-02-03	13:23:57	GLRC PIER	47.1207	-88.5448	738.2	58.4	111.6	0.05	112	73	32.1	0.1	NM	NM	NM	95.5	13.94	98.3	0.948	0.667	0.612
2016-02-03	13:26:31	GLRC PIER	47.1206	-88.5454	738.2	58.4	111.6	0.05	112	73	32.1	0.1	NM	NM	NM	95.6	13.95	98.4	1.213	0.853	0.812
2016-02-04	15:09:11	GLRC PIER	47.1206	-88.5454	747.6	58.5	111.6	0.05	112	73	32.2	0.1	NM	NM	NM	94.3	13.75	95.8	0.052	0.036	0.139
2016-02-04	15:11:45	GLRC PIER	47.1206	-88.5454	747.7	58.3	111.6	0.05	112	73	32	0	NM	NM	NM	94.6	13.83	96.1	0.185	0.13	0.279
2016-02-04	15:13:29	GLRC PIER	47.1206	-88.5453	747.8	58.3	111.5	0.05	111.9	72	32	0	NM	NM	NM	94.7	13.83	96.3	0.181	0.127	0.214
2016-02-05	12:33:53	GLRC PIER	47.1206	-88.5454	752.5	62.5	118.1	0.05	118.6	77	32.7	0.4	NM	NM	NM	91.6	13.25	92.5	0.203	0.143	0.389
2016-02-05	12:35:05	GLRC PIER	47.1206	-88.5454	752.5	62.4	117.9	0.05	118.4	77	32.6	0.3	NM	NM	NM	92.1	13.33	93	0.31	0.218	0.305
2016-02-05	12:36:38	GLRC PIER	47.1206	-88.5454	752.6	62.3	117.9	0.05	118.4	77	32.5	0.3	NM	NM	NM	92.4	13.4	93.3	0.259	0.182	0.29
2016-02-05	12:37:56	GLRC PIER	47.1207	-88.5454	752.5	62.3	117.9	0.05	118.4	77	32.5	0.3	NM	NM	NM	92.5	13.41	93.4	0.223	0.157	0.303
2016-02-08	12:27:33	GLRC PIER	47.1206	-88.5452	740.1	60.5	114.9	0.05	115.3	75	32.4	0.2	NM	NM	NM	93.2	13.55	95.7	0.806	0.567	0.551
2016-02-08	12:29:28	GLRC PIER	47.1206	-88.5454	740.3	60.5	114.8	0.05	115.2	75	32.4	0.2	NM	NM	NM	93.4	13.57	95.9	0.831	0.584	0.555
2016-02-08	12:31:26	GLRC PIER	47.1206	-88.5454	740.2	60.3	114.5	0.05	115	74	32.4	0.2	NM	NM	NM	93.8	13.63	96.3	0.83	0.584	0.555
2016-02-09	14:28:44	GLRC PIER	47.1206	-88.5454	744.3	60.6	115.2	0.05	115.6	75	32.3	0.2	NM	NM	NM	92.4	13.44	94.4	0.71	0.499	0.554
2016-02-09	14:30:52	GLRC PIER	47.1206	-88.5454	744.2	60.2	114.9	0.05	115.3	75	32.1	0.1	NM	NM	NM	93	13.57	95	0.71	0.499	0.531
2016-02-09	14:32:29	GLRC PIER	47.1206	-88.5454	744.2	60.1	114.7	0.05	115	75	32.1	0.1	NM	NM	NM	93	13.56	94.9	0.631	0.444	0.477
2016-02-11	10:52:01	GLRC PIER	47.1206	-88.5455	751.1	60.3	115.2	0.05	115.5	75	32.1	0.1	7.69	-51.8	154.1	92	13.44	93.1	0.225	0.158	0.271
2016-02-12	14:14:58	GLRC PIER	47.1206	-88.5454	752.6	63.9	121.1	0.06	121.6	79	32.5	0.3	7.72	-53.6	146.9	90.8	13.17	91.7	0.549	0.386	0.539
2016-02-12	14:17:27	GLRC PIER	47.1207	-88.5455	752.8	63.9	121.1	0.06	121.6	79	32.5	0.3	7.67	-51	146.5	91.1	13.22	92	0.551	0.388	0.504
2016-02-12	14:20:44	GLRC PIER	47.1207	-88.5454	752.8	61.8	118.8	0.06	119.1	77	31.8	-0.1	7.45	-39.3	173.5	142.6	20.92	144	0.01	0.007	0.188
2016-02-15	14:29:14	GLRC PIER	47.1206	-88.5454	738.5	66.2	121.6	0.06	122.4	79	34.1	1.2	8.76	-109.4	150.9	93.2	13.2	95.9	0.404	0.284	0.238
2016-02-15	14:31:14	GLRC PIER	47.1206	-88.5454	738.5	64.2	119.7	0.06	120.3	78	33.3	0.7	8.56	-98.2	154.6	92.1	13.18	94.8	0.292	0.205	0.092
2016-02-15	14:32:19	GLRC PIER	47.1206	-88.5454	738.6	63.5	120.4	0.06	120.9	78	32.5	0.3	8.51	-95.8	153.8	92.3	13.39	95	0.178	0.125	0.064
2016-02-16	13:18:23	GLRC PIER	47.1206	-88.5454	740.3	61	114.7	0.05	115.2	75	32.9	0.5	8.25	-82	119.5	92.5	13.32	94.9	0.99	0.696	0.685
2016-02-16	13:21:20	GLRC PIER	47.1206	-88.5454	740.3	60.7	115.5	0.05	116	75	32.3	0.2	8.12	-74.7	123.1	93.2	13.56	95.7	1.06	0.745	0.72
2016-02-16	13:23:04	GLRC PIER	47.1206	-88.5454	740.3	60.6	115.5	0.05	115.9	75	32.2	0.1	8.06	-71.4	125.2	93.2	13.58	95.7	1.082	0.761	0.724
2016-02-18	15:45:48	GLRC PIER	47.1207	-88.5453	746.8	58.8	111.5	0.05	112	73	32.5	0.3	7.17	-34.5	147.1	94.8	13.75	96.5	0.846	0.595	0.713
2016-02-18	15:47:45	GLRC PIER	47.1207	-88.5452	746.9	60.7	115.4	0.05	115.8	75	32.3	0.2	7.17	-34.6	147	94.3	13.71	95.9	0.948	0.667	0.718
2016-02-18	15:49:10	GLRC PIER	47.1206	-88.5455	746.9	61	116.1	0.05	116.5	75	32.3	0.2	7.19	-35.7	146.7	94.4	13.74	96.1	1.05	0.738	0.812
2016-02-19	15:38:05	GLRC PIER	47.1206	-88.5454	724.8	69.2	130.4	0.06	130.9	85	32.8	0.4	7.31	-42.1	161.9	92.1	13.3	96.6	0.338	0.238	-0.023
2016-02-19	15:40:32	GLRC PIER	47.1206	-88.5454	725	68.5	130.3	0.06	130.7	85	32.3	0.2	7.29	-40.6	161.4	92.9	13.51	97.4	0.25	0.176	-0.058
2016-02-19	15:41:59	GLRC PIER	47.1206	-88.5454	725	67.7	128.9	0.06	129.4	84	32.2	0.1	7.28	-40.5	162.8	93.6	13.62	98.1	0.281	0.197	-0.043
2016-02-22	12:40:01	GLRC PIER	47.1206	-88.5454	750.8	67.3	127.9	0.06	128.4	83	32.3	0.2	7.25	-38.6	118.6	93.8	13.63	95	0.862	0.606	0.72
2016-02-22	12:41:45	GLRC PIER	47.1206	-88.5454	750.8	66.3	126.2	0.06	126.7	82	32.3	0.2	7.24	-38	121.4	94.5	13.77	95.7	0.866	0.609	0.726
2016-02-22	12:43:33	GLRC PIER	47.1206	-88.5454	750.8	66.3	126.3	0.06	126.7	82	32.2	0.1	7.25	-38.9	122.7	94.8	13.8	95.9	0.868	0.611	0.725
2016-02-23	13:38:07	GLRC PIER	47.1206	-88.5454	746.3	69.9	131.3	0.06	131.9	85	33	0.6	7.69	-61.9	123.2	92.1	13.26	93.8	0.434	0.305	0.354
2016-02-23	13:39:55	GLRC PIER	47.1206	-88.5454	746.3	69.5	131.4	0.06	131.9	85	32.6	0.3	7.61	-57.5	124.1	92.5	13.39	94.2	0.471	0.331	0.384
2016-02-23	13:41:44	GLRC PIER	47.1206	-88.5454	746.3	69.3	131.2	0.06	131.7	85	32.5	0.3	7.57	-55.5	124.5	92.7	13.44	94.4	0.474	0.333	0.392
2016-02-25	12:43:36	GLRC PIER	47.1206	-88.5454	748.1	66.1	125.5	0.06	126	82	32.4	0.2	8.21	-89.7	94.9	93.5	13.58	94.9	0.53	0.373	0.443
2016-02-25	12:45:24	GLRC PIER	47.1207	-88.5454	748.2	65.3	124.7	0.06	125.1	81	32.1	0.1	8.04	-80.4	100.3	94	13.71	95.5	0.735	0.517	0.525
2016-02-25	12:47:13	GLRC PIER	47.1208	-88.5454	748.2	65.2	124.4	0.06	124.8	81	32.1	0.1	7.94	-75.1	103.8	94.2	13.74	95.7	0.68	0.478	0.479
2016-02-26	09:52:48	GLRC PIER	47.1206	-88.5454	748.2	64.9	123.6	0.06	124.1	80	32.2	0.1	8.21	-89.5	88.8	93.3	13.59	94.7	0.857	0.603	0.683
2016-02-26	09:54:38	GLRC PIER	47.1206	-88.5454	748.4	64.7	123.4	0.06	123.8	80	32.1	0.1	8.14	-85.6	91.9	93.6	13.65	95	0.856	0.602	0.684
2016-02-26	09:56:03	GLRC PIER	47.1206	-88.5454	748.2	64.6	123.3	0.06	123.7	80	32.1	0.1	8.08	-82.6	94.6	93.6	13.65	95.1	0.861	0.605	0.684
2016-02-29	12:33:07	GLRC PIER	47.1207	-88.5454	744.8	67.3	126.7	0.06	127.3	82	32.8	0.4	8.43	-101.2	107.8	90.6	13.07	92.4	1.108	0.779	0.813
2016-02-29	12:35:12	GLRC PIER	47.1206	-88.5454	745	67.2	126.7	0.06	127.2	82	32.8	0.4	8.22	-89.9	111.9	90.8	13.11	92.6	1.107	0.779	0.813
2016-02-29	12:36:35	GLRC PIER	47.1206	-88.5454	745	67.2	126.9	0.06	127.4	82	32.7	0.4	8.14	-86.1	113.1	90.9	13.14	92.8	1.104	0.776	0.814
2016-03-02	11:56:50	GLRC PIER	47.1206	-88.5454	747.3	70.8	133.9	0.06	134.4	87	32.6	0.3	8.43	-101.1	106.5	89.4	12.95	90.9	0.692	0.486	0.559
2016-03-02	11:58:42	GLRC PIER	47.1206	-88.5454	747.2	69.6	131.9	0.06	132.4	86	32.5	0.3	8.17	-87.4	112.4	89.9	13.04	91.4	0.953	0.67	0.803
2016-03-02	12:01:12	GLRC PIER	47.1206	-88.5455	747.2	69.4	131.7	0.06	132.2	86	32.4	0.2	8	-78.2	116.2	90	13.07	91.6	1.193	0.839	0.926
2016-03-03	15:36:07	GLRC PIER	47.1206	-88.5454	748.1	71.8	133.3	0.06	134	87	33.6	0.9	6.07	19.1	209.3	88.6	12.64	90	0.835	0.587	0.665
2016-03-03	15:38:01	GLRC PIER	47.1206	-88.5454	748.1	71.6	135.2	0.06	135.8	88	32.6	0.3	6.23	10.7	204.2	89.7	12.98	91.1	0.837	0.588	0.667
2016-03-03	15:40:09	GLRC PIER	47.1206	-88.5454	748.1	71.4	135.2	0.06	135.7	88	32.6	0.3	6.34	5.1	201.2	89.7	13	91.1	0.846	0.595	0.673
2016-03-04	10:21:57	GLRC PIER	47.1206	-88.5455	748.3	71.6	135.1	0.06	135.7	88	32.7	0.4	7.23	-41.4	149.2	89.5	12.94	90.9	0.854	0.601	0.711
2016-03-04	10:24:41	GLRC PIER	47.1206	-88.5454	748.2	71.3	135.1	0.06	135.7	88	32.5	0.3	7.26	-43.1	143.4	90.1	13.06	91.5	1.023	0.719	0.842
2016-03-04	10:26:11	GLRC PIER	47.1206	-88.5458	748.2	71.3	135.1	0.06	135.6	88	32.5	0.3	7.25	-42.4	142.2	90.1	13.07	91.5	0.974	0.685	0.803
2016-03-07	15:20:08	GLRC PIER	47.1206	-88.5454	741.7	73.8	139.3	0.06	139.9	91	32.7	0.4	8.44	-104.7	126	88.8	12.84	91	0.607	0.427	0.406
2016-03-07	15:22:24	GLRC PIER	47.1206	-88.5455	741.8	73.6	139.2	0.06	139.8	90	32.6	0.3	8.05	-84.4	128.7	89.3	12.94	91.5	0.384	0.27	0.27
2016-03-07	15:25:10	GLRC PIER	47.1206	-88.5454	741.8	73.5	139	0.06	139.5	90	32.6	0.3	7.9	-76.5	128.3	89.5	12.96	91.7	0.341	0.24	0.218
2016-03-08	13:40:05	GLRC PIER	47.1206	-88.5454	736.2	71	133.5	0.06	134.1	87	32.9	0.5	8.5	-107.7	122.7	89.2	12.86	92.1	0.297	0.209	0.144
2016-03-08	13:42:08	GLRC PIER	47.1206	-88.5454	736.4	71	133.7	0.06	134.3	87	32.8	0.4	8.23	-93.8	122.1	89.3	12.89	92.1	0.309	0.218	0.126
2016-03-09	11:57:25	GLRC PIER	47.1206	-88.5454	743.3	74.2	139.3	0.06	140	91	33	0.6	7.71	-66.8	134.6	88.3	12.71	90.3	0.686	0.483	0.499
2016-03-09	11:59:20	GLRC PIER	47.1206	-88.5454	743.4	73.5	138.9	0.06	139.5	90	32.6	0.3	7.65	-63.6	132.5	88.6	12.83	90.6	0.708	0.498	0.513
2016-03-09	12:00:16	GLRC PIER	47.1206	-88.5454	743.5	73.5	138.9	0.06	139.5	90	32.6	0.3	7.63	-62.5	131.9	88.8	12.85	90.8	0.704	0.495	0.511
2016-03-10	15:35:35	GLRC PIER	47.1206	-88.5454	749	67.7	128.4	0.06	128.9	83	32.5	0.3	8.22	-93.3	128.3	91.2	13.24	92.5	0.626	0.44	0.53
2016-03-10	15:36:59	GLRC PIER	47.1206	-88.5454	749	68	129.1	0.06	129.5	84	32.5	0.3	8.08	-86	126.9	91.4	13.26	92.7	0.626	0.44	0.529
2016-03-10	15:38:39	GLRC PIER	47.1206	-88.5454	749	68.1	129.2	0.06	129.7	84	32.4	0.2	7.96	-79.7	126.2	91.5	13.29	92.9	0.627	0.441	0.532
2016-03-11	15:45:53	GLRC PIER	47.1206	-88.5454	749.2	71.5	132.8	0.06	133.5	86	33.5	0.8	8.22	-93.3	103.8	90.2	12.89	91.5	0.736	0.517	0.61
2016-03-11	15:47:37	GLRC PIER	47.1206	-88.5454	749.2	70.5	132.2	0.06	132.8	86	33	0.6	8.03	-83	103.1	90.5	13.01	91.8	0.735	0.517	0.609
2016-03-11	15:49:04	GLRC PIER	47.1206	-88.5453	749	70.7	132.3	0.06	132.9	86	33.1	0.6	7.91	-76.8	105.2	90.6	13.02	91.9	0.739	0.52	0.612
2016-03-14	14:33:43	GLRC PIER	47.1206	-88.5454	737.3	74.5	134.5	0.06	135.6	87	35	1.7	8.45	-105.4	137.4	90.2	12.6	93	1.456	1.024	0.957
2016-03-14	14:35:29	GLRC PIER	47.1206	-88.5453	737.3	72.9	131.2	0.06	132.3	85	35.2	1.8	8.27	-96.2	138.1	90.1	12.54	92.8	1.458	1.025	0.957
2016-03-14	14:37:20	GLRC PIER	47.1206	-88.5454	737.3	71.3	131.3	0.06	132.1	85	33.9	1.1	8.16	-90	139.4	90.9	12.89	93.7	1.463	1.029	0.962
2016-03-15	16:01:38	GLRC PIER	47.1206	-88.5456	740	66.2	123.7	0.06	124.3	80	33.2	0.7	NM	NM	NM	92.6	13.27	95.1	0.159	0.112	0.077
2016-03-15	16:03:30	GLRC PIER	47.1206	-88.5453	740	65.6	122.9	0.06	123.5	80	33.1	0.6	NM	NM	NM	93.3	13.41	95.8	0.13	0.091	0.035
2016-03-15	16:05:06	GLRC PIER	47.1206	-88.5454	740	65.3	122.3	0.06	122.9	80	33	0.6	NM	NM	NM	93.4	13.43	96	0.146	0.103	0.028
2016-03-21	13:43:02	GLRC PIER	47.1206	-88.5454	747.6	70.8	129.3	0.06	130.2	84	34.3	1.3	8.1	-87	150.6	91.7	12.93	93.2	0.979	0.688	0.76
2016-03-21	13:44:19	GLRC PIER	47.1206	-88.5454	747.5	70.7	129.1	0.06	130	84	34.4	1.3	7.99	-81.2	150.2	91	12.82	92.6	0.98	0.689	0.76
2016-03-21	13:46:13	GLRC PIER	47.1206	-88.5454	747.6	70.7	129.4	0.06	130.3	84	34.3	1.3	7.9	-76.8	148.9	91.2	12.87	92.7	0.981	0.69	0.763
2016-03-22	14:15:47	GLRC PIER	47.1205	-88.5454	742.3	63.1	117.8	0.05	118.5	77	33.2	0.7	8.52	-109	175.5	92.5	13.28	94.8	1.464	1.029	1.029
2016-03-22	14:17:40	GLRC PIER	47.1206	-88.5454	742.4	62.7	117.6	0.05	118.1	76	33	0.6	8.33	-98.9	173.7	93.2	13.4	95.4	1.467	1.032	1.031
2016-03-22	14:18:53	GLRC PIER	47.1205	-88.5456	742.5	62.3	116.8	0.05	117.4	76	33	0.6	8.25	-94.5	172.7	93.4	13.43	95.5	1.469	1.033	1.034
2016-03-23	12:06:48	GLRC PIER	47.1206	-88.5454	750.5	63	117.8	0.05	118.4	77	33.2	0.7	6.38	2.8	181.5	92.3	13.24	93.4	0.509	0.358	0.467
2016-03-23	12:08:36	GLRC PIER	47.1206	-88.5454	750.5	62.8	117.6	0.05	118.2	76	33.1	0.6	6.54	-5.6	172.5	92.9	13.35	94.1	0.515	0.362	0.483
2016-03-23	12:10:26	GLRC PIER	47.1206	-88.5454	750.5	62.7	117.6	0.05	118.2	76	33	0.6	6.69	-13.4	163.8	93.1	13.39	94.3	0.544	0.383	0.496
2016-03-24	12:18:52	GLRC PIER	47.1206	-88.5454	744.8	61.5	115.9	0.05	116.4	75	32.8	0.4	8	-81.8	175	94.4	13.63	96.3	0.694	0.488	0.521
2016-03-24	12:20:19	GLRC PIER	47.1206	-88.5454	744.8	61.3	115.5	0.05	116	75	32.7	0.4	7.92	-77.6	169.7	94.3	13.63	96.3	0.692	0.487	0.519
2016-03-24	12:22:05	GLRC PIER	47.1206	-88.5454	744.8	61.3	115.6	0.05	116.1	75	32.7	0.4	7.84	-73.4	164.7	94.4	13.65	96.4	0.695	0.489	0.521
2016-03-28	14:16:42	GLRC PIER	47.1206	-88.5454	749.5	63.1	116.6	0.05	117.3	76	33.7	0.9	6.29	7.5	170.1	94	13.38	95.4	0.312	0.219	0.318
2016-03-28	14:18:29	GLRC PIER	47.1206	-88.5454	749.6	62.6	116.3	0.05	117	76	33.5	0.8	6.38	3.1	166.7	94.6	13.52	95.9	0.333	0.234	0.333
2016-03-28	14:19:53	GLRC PIER	47.1206	-88.5454	749.6	62.4	116.1	0.05	116.8	75	33.4	0.8	6.39	2.6	165.4	94.8	13.56	96.2	0.336	0.236	0.323
2016-03-29	13:19:51	GLRC PIER	47.1206	-88.5454	750.4	57.8	105.3	0.05	106	68	34.6	1.4	6.91	-24.8	153	92.2	12.95	93.4	0.577	0.406	0.517
2016-03-29	13:21:36	GLRC PIER	47.1206	-88.5454	750.2	57.7	105.6	0.05	106.3	69	34.2	1.2	6.9	-24.2	149.3	92.7	13.09	93.9	0.577	0.406	0.511
2016-03-29	13:23:20	GLRC PIER	47.1206	-88.5454	750.3	57.8	106.5	0.05	107.2	69	34	1.1	6.87	-22.6	148.2	92.9	13.16	94	0.579	0.407	0.516
2016-03-29	13:24:41	GLRC PIER	47.1206	-88.5454	750.3	57.6	106.2	0.05	106.9	69	33.9	1.1	6.85	-21.4	147.8	92.9	13.19	94.1	0.58	0.408	0.516
2016-03-31	13:19:24	GLRC PIER	47.1206	-88.5454	733.2	59.4	108	0.05	108.8	70	34.6	1.4	8.01	-82.4	151.9	90.5	12.71	93.8	0.602	0.423	0.298
2016-03-31	13:21:09	GLRC PIER	47.1206	-88.5454	733.3	59.5	108.4	0.05	109.2	70	34.5	1.4	7.85	-73.8	149.8	89.9	12.65	93.2	0.599	0.421	0.298
2016-03-31	13:22:37	GLRC PIER	47.1206	-88.5454	733.3	59.5	108.3	0.05	109.1	70	34.6	1.4	7.78	-70.1	148.6	89.8	12.62	93.1	0.603	0.424	0.301
2016-03-31	13:24:10	GLRC PIER	47.1206	-88.5454	733.4	59.4	108.7	0.05	109.4	71	34.3	1.3	7.71	-66.5	147	90.1	12.71	93.4	0.601	0.423	0.301
2016-04-05	13:14:54	GLRC PIER	47.1206	-88.5454	752.3	60	103.9	0.05	105	68	37.2	2.9	6.06	21.5	187.3	90.3	12.2	91.3	0.611	0.43	0.564
2016-04-05	13:16:35	GLRC PIER	47.1206	-88.5454	752.3	57.7	103.8	0.05	104.6	67	35.1	1.7	6.15	16.6	180.8	91	12.68	92	0.608	0.427	0.563
2016-04-05	13:18:04	GLRC PIER	47.1206	-88.5454	752.3	57.1	103.4	0.05	104.2	67	34.8	1.6	6.21	13.5	176.5	90.2	12.63	91.1	0.609	0.428	0.563
2016-04-07	14:13:23	GLRC PIER	47.1206	-88.5454	741.3	62.2	110.9	0.05	111.9	72	35.7	2.1	6.52	-2.8	141.8	81.6	11.27	83.6	0.243	0.171	0.157
2016-04-07	14:13:40	GLRC PIER	47.1206	-88.5454	741.3	62.5	111	0.05	112.1	72	35.8	2.1	6.43	1.9	142.6	84.4	11.64	86.6	0.291	0.205	0.216
2016-04-07	14:14:43	GLRC PIER	47.1206	-88.5458	741.2	60.1	109.2	0.05	110	71	34.6	1.4	6.4	3.3	146.1	89.4	12.54	91.6	0.091	0.064	0.149
2016-04-07	14:15:42	GLRC PIER	47.1206	-88.5454	741.2	59.8	109	0.05	109.8	71	34.4	1.3	6.38	4.3	143.5	90.5	12.73	92.8	0.191	0.134	0.231
2016-04-08	12:00:43	GLRC PIER	47.1206	-88.5454	743.3	57.3	105.5	0.05	106.1	69	33.9	1.1	7.6	-60.2	111.8	88.2	12.51	90.2	1.236	0.869	0.881
2016-04-08	12:02:12	GLRC PIER	47.1206	-88.5454	743.4	57.3	105.5	0.05	106.2	69	34	1.1	7.52	-55.7	108.6	88.3	12.52	90.3	1.223	0.86	0.873
2016-04-08	12:04:19	GLRC PIER	47.1206	-88.5454	743.6	57.2	105.6	0.05	106.2	69	33.8	1	7.41	-50.1	106.6	88.4	12.57	90.4	1.221	0.859	0.874
2016-04-12	13:11:23	GLRC PIER	47.1206	-88.5454	754.7	68.8	120.7	0.06	121.9	78	36.5	2.5	8.48	-106.9	77.6	88.9	12.13	89.5	1.238	0.871	1.036
2016-04-12	13:13:18	GLRC PIER	47.1206	-88.5454	754.6	68.2	117.9	0.06	119.2	77	37.3	2.9	8.26	-95.6	80.7	87.9	11.84	88.5	1.238	0.871	1.037
2016-04-12	13:15:11	GLRC PIER	47.1206	-88.5454	754.6	67.7	121.4	0.06	122.4	79	35.4	1.9	8.13	-88.2	82.7	89.4	12.41	90.1	1.242	0.873	1.039
2016-04-13	12:46:45	GLRC PIER	47.1206	-88.5454	752.8	65.8	117.5	0.05	118.5	76	35.6	2	8.45	-105.5	80.5	89.8	12.42	90.6	1.218	0.857	0.997
2016-04-13	12:48:38	GLRC PIER	47.1206	-88.5454	752.7	64.9	115.9	0.05	116.9	75	35.5	1.9	8.23	-93.5	83.1	90	12.45	90.8	1.216	0.855	0.996
2016-04-13	12:50:05	GLRC PIER	47.1206	-88.5454	752.7	64.7	115.5	0.05	116.5	75	35.5	1.9	8.09	-86.4	84.8	90	12.46	90.9	1.22	0.858	1.002
2016-04-14	11:50:04	GLRC PIER	47.1206	-88.5454	749.7	63.3	114.3	0.05	115.2	74	35	1.7	8.61	-114	68.5	91.4	12.76	92.6	0.747	0.525	0.624
2016-04-14	11:52:06	GLRC PIER	47.1206	-88.5454	749.7	61.9	112.1	0.05	112.9	73	34.8	1.6	8.35	-100.2	73.1	89.2	12.49	90.5	0.738	0.519	0.617
2016-04-14	11:53:36	GLRC PIER	47.1206	-88.5454	749.7	61.8	111.6	0.05	112.5	73	35	1.7	8.25	-94.6	74.3	88.7	12.39	89.9	0.733	0.516	0.617
2016-04-18	13:04:09	GLRC PIER	47.1206	-88.5454	756.8	64.4	110.1	0.05	111.4	72	37.8	3.2	7.23	-40.9	236.3	90.8	12.14	91.2	1.028	0.723	0.918
2016-04-18	13:06:05	GLRC PIER	47.1206	-88.5454	756.8	64.3	110	0.05	111.3	72	37.8	3.2	7.14	-36.2	229.5	90.9	12.15	91.3	1.019	0.717	0.911
2016-04-18	13:07:34	GLRC PIER	47.1206	-88.5454	756.8	64.3	109.9	0.05	111.2	71	37.8	3.2	7.11	-34.2	224.1	90.9	12.15	91.3	1.018	0.716	0.911
2016-04-19	12:10:00	GLRC PIER	47.1206	-88.5454	756.2	65.1	110.9	0.05	112.3	72	38.1	3.4	7.33	-45.8	115.1	89.7	11.96	90.2	0.834	0.586	0.776
2016-04-19	12:10:41	GLRC PIER	47.1206	-88.5454	756.3	65.1	110.9	0.05	112.2	72	38	3.3	7.3	-44.6	114.9	89.8	11.98	90.3	0.834	0.586	0.776
2016-04-19	12:11:28	GLRC PIER	47.1206	-88.5454	756.2	65	110.9	0.05	112.3	72	38	3.3	7.27	-43	115	89.9	11.99	90.4	0.837	0.588	0.779
2016-04-20	12:12:37	GLRC PIER	47.1206	-88.5454	749.2	63.3	108.6	0.05	109.9	71	37.7	3.2	7.93	-78.1	115.6	87.6	11.74	88.9	1.291	0.908	1
2016-04-20	12:14:25	GLRC PIER	47.1206	-88.5455	749.1	63.3	108.6	0.05	109.8	71	37.7	3.2	7.8	-71.2	114.6	87.8	11.77	89.1	1.291	0.908	0.999
2016-04-20	12:15:57	GLRC PIER	47.1206	-88.5454	749	63.3	108.6	0.05	109.8	71	37.7	3.2	7.72	-66.9	114.3	87.8	11.76	89.1	1.291	0.908	0.998
